# Supplementary material for: Pediococcus acidilactici reduces tau pathology and ameliorates behavioral deficits in models of neurodegenerative disorders
Source: Cell Commun Signal. 2024 Jan 30;22:84. doi: 10.1186/s12964-023-01419-3 (PMC10826277; doi:10.1186/s12964-023-01419-3)
Supplement: Supplementary file 2 — Additional file 1: Supplemental Fig. 1. (A) Quantification of histological colitis scores in the four groups (8 mice each group).One-way ANOVA with post-hoc LSD test was used for significance. (B) The speed of mice in the Barnes Maze and Y Maze. One-way ANOVA with post-hoc LSD test was used for significance. (C) Western blotting for detecting the protein levels of tau and p-tau in the hippocampus and cortical tissue of the mice (5 mice each group). (D) Exhibition of behavior including pumping rates, head swing rates and body bending rates in PA- or E. coli OP50-treated C.elegans VH254.Paired t-tests were used for significance. (E) Quantification of immunofluorescence intensity for p-tau proteins. Paired t-tests were used for significance. (F) In vitro acid resistance of PA. (G) In vitro bile salt tolerance of PA. Supplemental Fig. 2. Representative IHC sections showing that PA decreased TF, TAU and slc22a17 expression in the brain prefrontal cortex regions of the three groups. Supplemental Fig. 3. Representative IHC sections of TF deposition in brain hippocampal regions of the three groups. Supplemental Table 1. Primers used for qRT-PCR analysis. Supplemental Table 2. Antibodies used in this study. Supplemental Table 3. ELISA kits and biochemical kits used in this study. [file 12964_2023_1419_MOESM1_ESM.zip › Supplementary/antibody+primer+kits-v2-6.29.xlsx]

## Sheet: primer
primers	5'-3'	primers	5'-3'
slc40a1-F	CCATAGTCTCTGTCAGCCTGC	clh-1-F	GCTATTGTCGCCTCACTCCTCA
slc40a1-R	CTTGCAGCAACTGTGTCACCG	clh-1-R	GGCACAACCGATGCTCAACATT
slc11a1-F	TGTGTTGGTGGCTGTCTTCC	clh-2-F	TCCTCGGTCTGTCACACGCTTA
slc11a1-R	CAAAATGGGCAGTACAGCGAA	clh-2-R	TTCACTGGTGCTACGGCTCCT
slc11a2-F	TTGCAGCGAGACTTGGAGTG	clh-3-F	TGGATGTGCTGTTGGAGTTGCT
slc11a2-R	GCTGAGCCAATGACTTCCTGC	clh-3-R	CCACGCCAGTAGTTTCGGACA
HO-1-F	CACTCTGGAGATGACACCTGAG	clh-4-F	TGACGGACTGTGGTAGGCTGAT
HO-1-R	GTGTTCCTCTGTCAGCATCACC	clh-4-R	ACGAGGAGGGTGAATGGGAGAC
tf-F	GTCACTGCCATTCGGAATCAG	clh-6-F	ATGCCAGGATGACGACGACCAA
tf-R	CAGTGGTCTCTGCTGACTCAC	clh-6-R	AGTGGAACACGGTGCGGATGA
slc7a11-F	CTTTGTTGCCCTCTCCTGCTTC	sulp-1F	CTCAACTTCTGCGTTATCGG
slc7a11-R	CAGAGGAGTGTGCTTGTGGACA	sulp-1R	TTTACAGTCATGCCCACGAAA
slc25a39-F	CACACGGTTCACTGGCACCT	sulp-6F	CCCCCGGTACACATGGAAAT
slc25a39-R	GCCTTGAGTTGGTCGTAAGCA	sulp-6R	CGTAAGCCAGACTCTGCGG
slc22a23-F	GTCTGGTAGTCAAGTTCCTCGG	paa-1-F	CCGATTGCCGTGCTCATTGAC
slc22a23-R	CTGAGTCTGGATGCTGGCTGTA	paa-1-R	GCTCCACACCCAACGCCAAA
slc22a17-F	CCTTGTCTCTAAGGACTGGCG	xbp-1F	AGTTGTCGTCGTCGGAGGAGA
slc22a17-R	ATCTGCCGCTTCACTATCAGC	xbp-1R	CGGAGTTGGTTGCTGATGTTGT
fabp4-F	TGAAATCACCGCAGACGACAG	dyb-1F	AGGCGTCGCATGGAGGAGTTAT
fabp4-R	GCTTGTCACCATCTCGTTTTCTC	dyb-1R	CCGTTCGTCTCCGACCATTGAA
IL-6-F	TACCACTTCACAAGTCGGAGGC	trak-1-F	ACAACTCCTTCGGTCTCTGGCA
IL-6-R	CTGCAAGTGCATCATCGTTGTTC	trak-1-R	AATCGGTGTGGACACGGCTTCT
Ngb-F	GGACCTGTCTTCATTGGAGGAG	ift-74-F	CTGCACCGATGCCTGTGTCAA
Ngb-R	GTAGCTGGTGTAAAGTCGGGAC	ift-74-R	GGAGGTCTTGCCATTCCAGTCA
Hpx-F	ACACTGCTTGGATACCTGGAGC	ift-81-F	ACCAATTACCACCGCAGCAGTT
Hpx-R	GATTCTTCCACCTCGCTGAGATC	ift-81-R	GCAGTCTCTTCAGCAGCCTCTC
ZO1-F	GTTGGTACGGTGCCCTGAAAGA	osm-3-F	AAGCAGGACCAGCAGTTGAAGC
ZO1-R	GCTGACAGGTAGGACAGACGAT	osm-3-R	TCATTCCACACCGCCTCCTTCT
OCLN-F	TGGCAAGCGATCATACCCAGA	vps-15-F	CACAACGAATCCGTCGGAAA
OCLN-R	CTGCCTGAAGTCATCCACACTC	vps-15-R	AAACGGGTGCTCCCAAGATT
MUC1-F	AGTGCCTCTGACGTGAAGTCA	vps-34-F	TATGATTCCAAGGTATGCGGG
MUC1-R	GGGAGGGAACTGCATCTCATTC	vps-34-R	AATGCCTTCAAACTCTGCGAC
		B0252.3-F	CCAACAGACGGTCGTAACAAGT
		B0252.3-R	GCAAGAGCATGAACAGCAGTCA
		oat-1-F	TCGTTCGGGATGTACACCAGTT
		oat-1-R	AGCAGCACCAACCAATACTCCA
		mrp-4-F	CTCTGAACGAAGCGGACACCTC
		mrp-4-R	GACGGTTGGTACGACTGGCATT
		pho-5-F	ACGGACACCCTGGAATATGTGC
		pho-5-R	CTGCTCCTTGCTCGGTCAACTC
		wht-1-F	AAGCATCAGCAGACGGGCATAC
		wht-1-R	GGTGGGTTTCGTTTCAGGTCCT
		wht-6-F	AATTGATGTTTGGCGTGCTCCC
		wht-6-R	CGTATGGCGTCCGAAGGTACAA
		wht-8-F	CCTGTAAGAGCCGATGCCAAGA
		wht-8-R	AGTTGCCGAGTGATGTGGAGTC

## Sheet: antibody
antibodys	scores	serial number
Hif-2α	Novus Biologicals	NB100-122
GPX4	ABCAM	ab125066
p-Tau(S396)	ABCAM	ab109390
SLC22A17	ABCAM	ab237539
TF	ABCAM	ab214039
Fabp4	ABCAM	ab92501
TDP-43	ABCAM	ab109535
OPN	ABCAM	ab214050
Tau	ABCAM	ab92676
CD68	ABCAM	ab283654
IL-1β	Beyotime Biotechnology	AF7209
IL-6	Beyotime Biotechnology	AF0201
APP	Beyotime Biotechnology	AF6219
LCN2	Beyotime Biotechnology	AF7362
β-actin	Cell Signaling Technology (CST)	#3700
β-Tubulin	Cell Signaling Technology (CST)	#2128
eIF2α	Cell Signaling Technology (CST)	#5324
p-eIF2α	Cell Signaling Technology (CST)	#3398
GSK-3α/β	Cell Signaling Technology (CST)	#5676
Neurofilaments	Cell Signaling Technology (CST)	#2837
Tau	Cell Signaling Technology (CST)	#4019
Beclin-1	Cell Signaling Technology (CST)	#3495
SOD2	Cell Signaling Technology (CST)	#13141
CYBRD1	proteintech	26735-1-AP
SLC20A1	proteintech	12423-1-AP
SLC20A2	proteintech	12820-1-AP
DMT1	proteintech	20507-1-AP
β-Tubulin(for C.ele)	proteintech	10094-1-AP
p-tau（S396）(for western)	Wanleibio	WL03540

## Sheet: kits
kits	scores	serial number
Mouse Lipopolysaccharide Binding Protein (LBP) ELISA Kit	Jingmei Biotechnology	JM-12488M1
Neutrophil gelatinase-associated lipocalin Assay Kit	Nanjing Jiancheng Bioengineering Insititute	H392-1-1
Lactic Acid assay kit	Nanjing Jiancheng Bioengineering Insititute	A019-2-1
Uric acid (UA) Test Kit	Nanjing Jiancheng Bioengineering Insititute	C012-2-1
tissue iron assay kit	Nanjing Jiancheng Bioengineering Insititute	A039-2-1
Reduced glutathione (GSH) assay kit	Nanjing Jiancheng Bioengineering Insititute	A006-2-1
Alkaline phosphatase assay kit	Nanjing Jiancheng Bioengineering Insititute	A059-2-2
Phosphate Assay Kit	Sigma-Aldrich	MAK308
